# Supplementary material for: Clinicopathologic features and integrated outcome analysis of pediatric and young adult salivary secretory carcinoma
Source: Front Oncol. 2026 Jun 15;16:1820308. doi: 10.3389/fonc.2026.1820308 (PMC13310755; doi:10.3389/fonc.2026.1820308)
Supplement: Supplementary file 1 [file Table1.xlsx]

## Sheet: Sheet1
Supplementary Table 1. Individual pediatric and young adult SSC cases included in the integrated analysis. NR = Not reported; No*:There was a recurrence event before this visit.
Study	Year	Sex	Age(years)	Site	Tumor size (cm)	LN metastasis	Recurrence (n)	Median follow-up(month)	ETV6NRNTRK3 status	Ki-67 (%)
Christopher C. Griffith et.al.	2012	M	27	Parotid	1	No	No	4	NR	NR
Christopher C. Griffith et.al.	2012	F	23	Parotid	1.2	NR	No	6	NR	NR
Justin A Bishop et al.	2012	M	21	Parotid	4	NR	NR	NR	NR	NR
Michael J. Hwang et.al.	2013	M	13	Parotid	2.1	No	No	8	Detected	NR
Akeesha A Shah et.al.	2014	F	23	Parotid	1.2	No	NR	NR	Detected	NR
Akeesha A Shah et.al.	2014	F	16	Parotid	NR	No	NR	NR	Undetected	NR
Akeesha A Shah et.al.	2014	M	22	Parotid	NR	No	NR	NR	Detected	NR
Akeesha A Shah et.al.	2014	M	26	Parotid	NR	No	NR	NR	Detected	NR
Akeesha A Shah et.al.	2014	F	28	Parotid	NR	No	NR	NR	Detected	NR
Jaya Bajaj et.al.	2014	F	23	Parotid	2.5 × 2.0	NR	NR	NR	Detected	NR
Jennifer Woo et.al.	2014	M	14	Parotid	2	NR	NR	NR	Detected	NR
Makoto Urano et al.	2014	M	20	Parotid	3×2	NR	No	NR	Detected	NR
Min Jung Jung et.al	2014	F	17	Parotid	1	NR	Yes	24	NR	NR
Min Jung Jung et.al	2014	M	28	Parotid	2.5	NR	No	NR	NR	NR
Min Jung Jung et.al	2014	M	27	Parotid	2.3	NR	No	NR	NR	NR
Min Jung Jung et.al	2014	M	17	Parotid	1.5	NR	No	NR	NR	NR
Hanna Majewska et.al.	2015	M	17	Parotid	4 × 3.5 × 2.5		No	120	UndetectedNR	NR
Joshi, Prashant et.al.	2015	M	15	Parotid	20 × 20	No	Yes	1	NR	NR
PETER P. LUK et.al.	2015	F	19	Parotid	NR	No	No	24	Detected	NR
S. Craig Quattlebaum et.al.	2015	F	15	Parotid	2.9 × 2.6 × 3.0	No	NR	NR	Detected	NR
Takako Inaba et.al.	2015	F	15	Parotid	3.0 × 2.8 × 2.5	No	No	40	Detected	NR
Yohei Ito et al.	2015	F	10	Submandibular	3.8	NR	NR	NR	Detected	NR
Yohei Ito et al.	2015	F	23	Buccal mucosa	2.4	NR	NR	NR	Detected	NR
Yohei Ito et al.	2015	F	26	Parotid	3	NR	No	49	Unetected	NR
Yohei Ito et al.	2015	M	28	Parotid	3.5	NR	No	NR	Detected	NR
Nasir Ud Din et al.	2016	NR	9	NR	NR	NR	NR	NR	NR	NR
Nasir Ud Din et al.	2016	NR	9.5	NR	NR	NR	NR	NR	NR	NR
Nikita Oza et.al.	2016	F	9	Parotid	1 × 1	NR	No	6	NR	NR
Nikita Oza et.al.	2016	F	16	Parotid	2 × 2	NR	No	9	NR	NR
Shufang Jin et.al	2016	F	22	Parotid	2.9 × 0.9	No	No	18	Detected	NR
Skálová, Alena et.al.	2016	M	17	Parotid	5 × 3.5 × 2.5	NR	NR	NR	NR	NR
Skálová, Alena et.al.	2016	M	15	Submandibular	1.8	NR	NR	NR	NR	NR
Skálová, Alena et.al.	2016	M	29	Parotid	2.3	NR	NR	NR	NR	NR
Skálová, Alena et.al.	2016	M	28	Parotid	5 × 3 × 1.5	NR	NR	NR	NR	NR
Amanda L. Ngouajio et al.	2017	M	13	Parotid	2.6×2.1	No	No	14	Detected	NR
Bin Xu et.al.	2017	M	8	Parotid	T1	NR	No	21	NR	NR
Bin Xu et.al.	2017	M	9	Parotid	T1	No	No	111	NR	NR
Bin Xu et.al.	2017	F	15	Parotid	T1	NR	No	155	NR	NR
Bin Xu et.al.	2017	F	18	Lip	T4a	NR	Yes	74	NR	NR
Humera Mahmood et.al.	2017	M	15	Parotid	0.8	No	No	NR	NR	NR
David Forne et al.	2018	M	6	Parotid	NR	No	NR	NR	NR	NR
Nobuo Kashiwagi et.al.	2018	M	22	Parotid	3.4	No	NR	NR	NR	NR
Nobuo Kashiwagi et.al.	2018	F	14	Parotid	2.5	NR	NR	NR	NR	NR
Rie Shigeta et.al..	2018	M	7	Parotid	3	No	No*	20	Detected	NR
Suvra Roy et al.	2018	F	22	Tongue Salivary Gland	1.5×1.5×1.0	NR	NR	NR	Detected	NR
HernandezNRPrera, Juan C et al.	2019	M	21	Parotid	NR	NR	No	24	Detected	NR
Daniel Helmy et.al.	2020	F	11	Parotid	2×2	No	No	6	Detected	NR
Skálová, Alena et.al.	2020	M	21	Parotid	NR	NR	NR	NR	Detected	NR
Skálová, Alena et.al.	2020	M	15	Parotid	NR	NR	NR	NR	Detected	NR
Skálová, Alena et.al.	2020	F	20	Submandibular	NR	NR	NR	NR	Detected	NR
Skálová, Alena et.al.	2020	M	26	Parotid	2.5 × 1.5	NR	NR	NR	NR	NR
Budhiraja et.al	2021	M	16	Parotid	NR	NR	No*	38	NR	NR
Budhiraja et.al	2021	M	22	Parotid	NR	NR	No	37	NR	NR
Budhiraja et.al	2021	M	15	Buccal mucosa	NR	NR	No*	29	NR	NR
Caroline T Simon et al.	2021	M	9	Parotid	1.4	No	No	30	Detected	NR
Caroline T Simon et al.	2021	M	10	Hard Palate	1	NR	No	30	NR	NR
Caroline T Simon et al.	2021	M	15	upper lip	0.9	NR	No	30	NR	NR
Caroline T Simon et al.	2021	M	18	Parotid	2.7	NR	NR	NR	NR	NR
Caroline T Simon et al.	2021	F	19	Parotid	2	NR	NR	NR	NR	NR
Caroline T Simon et al.	2021	M	1.8	Parotid	1.6	NR	NR	NR	NR	NR
Cláudia M Salgado et al.	2021	M	7	Parotid	1.5	NR	No	40	Detected	NR
Cláudia M Salgado et al.	2021	M	9	Parotid	1.3	NR	No	30	Detected	NR
Cláudia M Salgado et al.	2021	F	14	Submandibular	2.1	NR	No	18	Unetected	NR
Cláudia M Salgado et al.	2021	F	14	Parotid	1.2	NR	No	12	Detected	NR
Hiroko Ito et.al.	2021	F	24	Parotid	1.3 × 0.9	NR	NR	NR	NR	NR
Hiroko Ito et.al.	2021	F	26	Parotid	2 × 2	NR	NR	NR	NR	NR
Hiroko Ito et.al.	2021	F	20	Parotid	2 × 2	NR	NR	NR	NR	NR
Shilpy Jha et.al.	2021	F	17	Parotid	NR	NR	NR	NR	NR	NR
Maria E. Smith et.al.	2022	M	20	Submandibular	2.2	No	No	12	Undetected	NR
Gillean A Kelly et al.	2022	M	16	Parotid	2.2×2×2.5	Yes	No	24	Detected	NR
Gillean A Kelly et al.	2022	M	13	Parotid	1.5×2.1×1.9	No	No	24	Undetected	NR
Rupa Mehta et.al.	2022	F	16	Submandibular	7 × 3 × 2	No	No	12	NR	NR
Javier Ash er.al.	2023	M	13	Parotid	1.5	Yes	No	NR	NR	NR
Zhao Meng et al.	2023	M	4	Parotid	2.5×2 ×0.5	No	No	24	Detected	0.15
Gargi Kapatia et.al	2024	M	16	Submandibular	.2 × 2.5 × 2	NR	No	4	NR	NR
Jessica Asuquo et.al	2024	M	17	Lip	2.5×2.4×2	Yes	No	6	NR	NR
Serrano Meneses GJ et.al	2024	M	11	Buccal mucosa	5	NR	No*	1	NR	0.2
Alexandra Perales	2025	M	12	Parotid	2.6	NR	No	20	NR	NR
Dillip Kumar Samal et.al.	2025	F	17	Parotid	5.2×4.1×3.5	No	No*	24	NR	NR
Elen de Souza Tolentino er.al.	2025	F	14	Hard Palate	1	NR	NR	NR	NR	NR
Gabriela Banacu de Melo et.al.	2025	F	9	Lip	2	NR	No	6	NR	NR
Celine Richard et.al.	2025	M	26	Parotid	1.5	No	Yes	22	NR	NR
Celine Richard et.al.	2025	F	21	Parotid	2.7	No	No	NR	NR	NR
